# Supplementary material for: IFN-γ fails to overcome inhibition of selected macrophage activation events in response to pathogenic mycobacteria
Source: PLoS One. 2017 May 15;12(5):e0176400. doi: 10.1371/journal.pone.0176400 (PMC5432162; doi:10.1371/journal.pone.0176400)
Supplement: S1 File — This file contains results for the gene expression changes described in Table 2. (XLSX) [file pone.0176400.s005.xlsx]

## Sheet: Raw data
Location	Sample	Polr2a	IL6	CCR2	FAS	Irf1	Ido1	TNF	CXCL5	IL1ra	IL1b	IL10	IFNgra	Hngcr	Tlr4	NOS2	Hprt	TFRC	Ldlr	IL12b	Itga5	Total Events
25(1,A4)	No ps Med	12	7	11	16.5	15.5	25	12	6	9	11	34	12	10	12	10	17	12	13	9.5	16	820
26(1,B4)	No ps Med	1152.5	8.5	225.5	69	1038	103	833	11	11	44	80	645	536	1041.5	17	3964.5	1624.5	1240	27.5	870	739
27(1,C4)	No ps Med	1215	8.5	238	71	889	48.5	837.5	7	11	53	68	708.5	516	1075	22.5	3727	1457	1072	27	888	606
28(1,D4)	No ps LPS	850	977.5	207	543	1120	99.5	2446.5	11	249	15636	70	365	557.5	828	897	3510	1959.5	1683	43	2884	599
29(1,E4)	No ps LPS	794.5	564.5	147	411	828	71.5	1825.5	6	178.5	9452.5	42.5	299	477	543	918	2616	1330.5	1286.5	35	2299	693
30(1,F4)	No ps LPS	703	772	160	492.5	932	89	1692.5	6	155.5	11834.5	65	302	465	759	634	2729	1464	1388.5	41.5	2265	560
31(1,G4)	No ps 316v	1396	21	173	324	713.5	70	1615.5	9	15	381	72	584	533.5	761	232	4123.5	2413	1460	23.5	2167	605
32(1,H4)	No ps 316v	1195	16	133	219	699	49	1397.5	9	19.5	318	61	507	463	584	190	3922	1786	1266	26	1757	766
33(1,A5)	No ps 316v	28	15	23.5	21	36.5	68	29.5	9	17	22	50.5	23.5	18	21	14	31.5	26	18	18	24	825
34(1,B5)	No ps ppdb	994	75	142	338	652	69	1638	8	24.5	1749	100	398	522	624.5	515	3712	1248	1417	31	2542	706
35(1,C5)	No ps ppdb	1256.5	97	188.5	406	712	80	2065	9.5	26	1871	88	502.5	712	780.5	661.5	4827.5	1518.5	1963	26.5	3631.5	562
36(1,D5)	No ps ppdb	1002.5	101	199	313	695	73.5	1943	6	20	1799	88	380	568.5	670.5	482	3974	1990	1750.5	31	2897	600
37(1,E5)	No ps Mptb L	1231.5	6	249	89	860.5	55.5	834	5	15	45	70	814	521.5	1023	19	3724	1347.5	1429	21.5	1105	563
38(1,F5)	No ps Mptb L	1535	8	263	149	955	81	905.5	9.5	24	48.5	76	850	550	913	28.5	3883.5	920	1320.5	26	1150.5	615
39(1,G5)	No ps Mptb L	1418	7.5	239	89	867	78	923	8	16	52.5	60.5	772	510	918	31	3669.5	850	1406	27	1162	581
40(1,H5)	No ps Mptb hk	740	7	129	65	739	23	550	6.5	8	44	50.5	499	334.5	540	17	2348	589	702	24	668	687
41(1,A6)	No ps Mptb hk	26	15	34	21	38	68.5	30	10.5	12	19	75	17	19.5	15	13	38.5	25	39	11	21.5	561
42(1,B6)	No ps Mptb hk	18.5	7	6	11	477	7	15	5	6.5	23	18	38	7	5	5	10	8	8.5	22	9	499
43(1,C6)	No ps MS L	1119	8.5	181	198	751	46.5	1001.5	7	15.5	65	83	707	562	1015	29	3828	1386	1448	21	1142.5	501
44(1,D6)	No ps MS L	1048	7	184	261	620	43	962	6	14	54	76	621	504.5	823	27	3507	1370	1349.5	22	1229	542
45(1,E6)	No ps MS L	1356	10	172.5	232	702.5	71	1214	8	19.5	104	81	637	652	952	86	4104	1829	1767	22	1453.5	520
46(1,F6)	No ps MS hk	961	7	128	122.5	741	48	856	6	16	71	71	479.5	428	671.5	54.5	2961.5	1506	980	32.5	885	420
47(1,G6)	No ps MS hk	1171	11	231	149	798	51.5	1075	8	15	58	86	704.5	549	1003	46	4208.5	1402.5	1346	22.5	1318.5	484
48(1,H6)	No ps MS hk	919.5	6.5	155	135	668	53.5	805	9	10	59	54	478.5	437.5	708	29	2892	1061.5	1089	26	915	520
53(1,E7)	Blank MQ	26.5	8	11	12	527	11	16	7	11	37	25.5	43	11	7.5	9.5	8	19	10	28	11	423
54(1,F7)	Blank MQ	29	9	13	16	531	10.5	15	10	8	33	27	61.5	8	7	13	14	22	15	36	14	471
DataType:	Net MFI
Location	Sample	Polr2a	IL6	CCR2	FAS	Irf1	Ido1	TNF	CXCL5	IL1ra	IL1b	IL10	IFNgra	Hngcr	Tlr4	NOS2	Hprt	TFRC	Ldlr	IL12b	Itga5	Total Events
1(1,A1)	media	24	13.5	15.5	21	28	36.5	33	18	20	30	93	19	25.5	12.5	12	28	24	25	18.5	24	394
2(1,B1)	media	7	5	7	5.5	12	7	9	7	6	7	12	7	6.5	5	6	9	10.5	11	8	7	1236
3(1,C1)	media	1695	8.5	423	171	3757	466	1150.5	12	11	152	121	1253.5	993.5	1710.5	36.5	5607	1854	2051	47.5	1721	681
4(1,D1)	LPS	2289	1970	583	1299	6198	1952.5	6619	21	364.5	20442	115	1087	1333	2215	1491	6893	5753	3256.5	171.5	7380.5	503
5(1,E1)	LPS	1252.5	1305	326	824	2201	400	3577	10	261	13943	57	551	677	1351.5	1155	3672	3456	1921.5	89	4761	933
6(1,F1)	LPS	1377	1597.5	353	942	2430	470	3976	10	292	16352.5	65	612	871	1528	1214	4822	3794	2466	90	4741.5	1059
7(1,G1)	316v	949	29.5	190	320	1041.5	126	1385	10	18	658.5	68	431	525	722	276	3470.5	2018.5	1290	23	1800	1140
8(1,H1)	316v	1474.5	30.5	206.5	425.5	1188	124.5	1579	8	20	895	88.5	650	678	780	487	4745	1715	1680	33	2572	1384
9(1,A2)	316v	9	6	10	8	13	30	16	7	7.5	16.5	40	9	6	6	6	18	8	13	8	10.5	690
10(1,B2)	PPDB	1239	274.5	149	363.5	1335	206.5	1955	11	40	3609.5	95	483	725	771	1466	4778	1053	2097	54.5	3331.5	853
11(1,C2)	PPDB	1360	303	160	431	1089	96	2112	10.5	43	4146	117	555	814	860.5	1900	4701.5	1207.5	2341	59	3541	709
12(1,D2)	PPDB	1102.5	257	192.5	369.5	877	91	1719.5	6	38	3885.5	141	399.5	716	693	1166	4151	1467	1735	42.5	3009	680
13(1,E2)	Mptb L	1451	7	252	116	1314	59	835	6	16	52	80	820.5	661	1101	18	3766.5	1283	1499	31.5	1117	775
14(1,F2)	Mptb L	1283	7	225	104.5	1171	55	746.5	8	19.5	56	85.5	728.5	540	968.5	23	3740	831	1136.5	24	1045	796
15(1,G2)	Mptb L	1343	6	245	113	1189	61.5	827.5	7	11	48	66	770	590.5	968	20.5	3724	760	1236	24.5	1021	880
16(1,H2)	Mptb HK	1376	10	244	112	1146	57	914	9	16	47	84	861	604.5	991	33.5	3928.5	877	1353.5	23	1126	1179
17(1,A3)	Mptb HK	12	8	11	11	24	44	19.5	8	8.5	14	35	12.5	8	11	9	21	13.5	14.5	12	13	774
18(1,B3)	Mptb HK	1455	9	230	109.5	1271	123	857	10.5	17	63	87.5	786.5	657	1102.5	29.5	4638	1235	1421	40.5	1161	736
19(1,C3)	MS L	1191	9.5	196	216.5	1100	73	1134	8	11	74	80	758	637	1034	45	3795	1431	1536	32	1269	659
20(1,D3)	MS L	1053	8	185	266.5	1175	51	1109	8.5	22.5	108.5	91	753.5	493	746	47	3360	949	1259	27	1207	645
21(1,E3)	MS L	1253	7.5	235	257	1125	52	1330.5	9	10.5	110	93	786	601.5	930	56.5	3838	925	1323	33.5	1284	583
22(1,F3)	MS HK	1546.5	8.5	222	252	1237	80	1444	7.5	19	106	88.5	887	693	1046.5	92	4720	1432	1681.5	32.5	1662	653
23(1,G3)	MS HK	977.5	6.5	169	93	771	38	699	7	12	51.5	46	552	349	705	22	3082	790	942.5	30	830.5	583
24(1,H3)	MS HK	1349.5	11	210.5	184	969	61	1241	8	16	92.5	89.5	819	580.5	1013	63	4235.5	1452	1537.5	30	1294	816

## Sheet: minus background normalise
Location	Sample	Polr2a	Hprt	TFRC	IL6	CCR2	FAS	Irf1	Ido1	TNF	CXCL5	IL1ra	IL1b	IL10	IFNgra	Hngcr	Tlr4	NOS2	Ldlr	IL12b	Itga5
3(1,C1)	media	1695	5607	1854	8.5	423	171	3757	466	1150.5	12	11	152	121	1253.5	993.5	1710.5	36.5	2051	47.5	1721
	Average	1695	5607	1854	8.5	423	171	3757	466	1150.5	12	11	152	121	1253.5	993.5	1710.5	36.5	2051	47.5	1721
	Background average	27.75	11	20.5	8.5	12	14	15.0882	10.75	15.5	8.5	9.5	35	26.25	15.0882	9.5	7.25	11.25	12.5	32	12.5
	subtract background	1667.25	5596	1833.5	0.5	411	157	3741.91	455.25	1135	3.5	1.5	117	94.75	1238.41	984	1703.25	25.25	2038.5	15.5	1708.5
			3.35643	1.09988	0.00029994	0.246551	0.0941812	2.2447	0.273095	0.680864	0.00209958	0.00089982	0.070186	0.0568386	0.742898	0.590282	1.02175	0.015147	1.22286	0.00929814	1.0249
4(1,D1)	LPS	2289	6893	5753	1970	583	1299	6198	1952.5	6619	21	364.5	20442	115	1087	1333	2215	1491	3256.5	171.5	7380.5
5(1,E1)	LPS	1252.5	3672	3456	1305	326	824	2201	400	3577	10	261	13943	57	551	677	1351.5	1155	1921.5	89	4761
6(1,F1)	LPS	1377	4822	3794	1597.5	353	942	2430	470	3976	10	292	16352.5	65	612	871	1528	1214	2466	90	4741.5
	Average	1639.5	5129	4334.33	1624.17	420.667	1021.67	3609.67	940.833	4724	13.6667	305.833	16912.5	79	750	960.333	1698.17	1286.67	2548	116.833	5627.67
	Background average	27.75	11	20.5	8.5	12	14	15.0882	10.75	15.5	8.5	9.5	35	26.25	15.0882	9.5	7.25	11.25	12.5	32	12.5
	subtract background	1611.75	5118	4313.83	1615.67	408.667	1007.67	3594.58	930.083	4708.5	5.16667	296.333	16877.5	52.75	734.912	950.833	1690.92	1275.42	2535.5	84.8333	5615.17
			3.17494	2.67608	1.00227	0.253515	0.625103	2.22989	0.576975	2.92091	0.00320513	0.18383	10.4699	0.0327233	0.455901	0.589847	1.04896	0.791201	1.57289	0.0526261	3.48335
7(1,G1)	316v	949	3470.5	2018.5	29.5	190	320	1041.5	126	1385	10	18	658.5	68	431	525	722	276	1290	23	1800
8(1,H1)	316v	1474.5	4745	1715	30.5	206.5	425.5	1188	124.5	1579	8	20	895	88.5	650	678	780	487	1680	33	2572
	Average	1211.75	4107.75	1866.75	30	198.25	372.75	1114.75	125.25	1482	9	19	776.75	78.25	540.5	601.5	751	381.5	1485	28	2186
	Background average	27.75	11	20.5	8.5	12	14	15.0882	10.75	15.5	8.5	9.5	35	26.25	15.0882	9.5	7.25	11.25	12.5	32	12.5
	subtract background	1184	4096.75	1846.25	21.5	186.25	358.75	1099.66	114.5	1466.5	0.5	9.5	741.75	52	525.412	592	743.75	370.25	1472.5	0	2173.5
			3.46009	1.55933	0.0181588	0.157306	0.302998	0.928768	0.0967061	1.2386	0.000422297	0.00802365	0.626478	0.0439189	0.44376	0.5	0.628167	0.312711	1.24367	0	1.83573
10(1,B2)	PPDB	1239	4778	1053	274.5	149	363.5	1335	206.5	1955	11	40	3609.5	95	483	725	771	1466	2097	54.5	3331.5
11(1,C2)	PPDB	1360	4701.5	1207.5	303	160	431	1089	96	2112	10.5	43	4146	117	555	814	860.5	1900	2341	59	3541
12(1,D2)	PPDB	1102.5	4151	1467	257	192.5	369.5	877	91	1719.5	6	38	3885.5	141	399.5	716	693	1166	1735	42.5	3009
	Average	1233.83	4543.5	1242.5	278.167	167.167	388	1100.33	131.167	1928.83	9.16667	40.3333	3880.33	117.667	479.167	751.667	774.833	1510.67	2057.67	52	3293.83
	Background average	27.75	11	20.5	8.5	12	14	15.0882	10.75	15.5	8.5	9.5	35	26.25	15.0882	9.5	7.25	11.25	12.5	32	12.5
	subtract background	1206.08	4532.5	1222	269.667	155.167	374	1085.25	120.417	1913.33	0.666667	30.8333	3845.33	91.4167	464.078	742.167	767.583	1499.42	2045.17	20	3281.33
			3.75829	1.01327	0.223604	0.128662	0.310116	0.899872	0.099848	1.58651	0.000552792	0.0255666	3.1885	0.0758015	0.384808	0.615395	0.63647	1.2433	1.69583	0.0165837	2.72084
13(1,E2)	Mptb L	1451	3766.5	1283	7	252	116	1314	59	835	6	16	52	80	820.5	661	1101	18	1499	31.5	1117
14(1,F2)	Mptb L	1283	3740	831	7	225	104.5	1171	55	746.5	8	19.5	56	85.5	728.5	540	968.5	23	1136.5	24	1045
15(1,G2)	Mptb L	1343	3724	760	6	245	113	1189	61.5	827.5	7	11	48	66	770	590.5	968	20.5	1236	24.5	1021
	Average	1359	3743.5	958	6.66667	240.667	111.167	1224.67	58.5	803	7	15.5	52	77.1667	773	597.167	1012.5	20.5	1290.5	26.6667	1061
	Background average	27.75	11	20.5	8.5	12	14	15.0882	10.75	15.5	8.5	9.5	35	26.25	15.0882	9.5	7.25	11.25	12.5	32	12.5
	subtract background	1331.25	3732.5	937.5	0	228.667	97.1667	1209.58	47.75	787.5	0	6	17	50.9167	757.912	587.667	1005.25	9.25	1278	0	1048.5
			2.80428	0.704358	0	0.171801	0.0730028	0.908774	0.0358753	0.59166	0	0.00450789	0.0127724	0.0382544	0.56943	0.441523	0.755259	0.00694966	0.96018	0	0.787754
16(1,H2)	Mptb HK	1376	3928.5	877	10	244	112	1146	57	914	9	16	47	84	861	604.5	991	33.5	1353.5	23	1126
18(1,B3)	Mptb HK	1455	4638	1235	9	230	109.5	1271	123	857	10.5	17	63	87.5	786.5	657	1102.5	29.5	1421	40.5	1161
	Average	1415.5	4283.25	1056	9.5	237	110.75	1208.5	90	885.5	9.75	16.5	55	85.75	823.75	630.75	1046.75	31.5	1387.25	31.75	1143.5
	Background average	27.75	11	20.5	8.5	12	14	15.0882	10.75	15.5	8.5	9.5	35	26.25	15.0882	9.5	7.25	11.25	12.5	32	12.5
	subtract background	1387.75	4272.25	1035.5	1	225	96.75	1193.41	79.25	870	1.25	7	20	59.5	808.662	621.25	1039.5	20.25	1374.75	-0.25	1131
			3.07799	0.746037	0.000720461	0.162104	0.0697046	0.859807	0.0570965	0.626801	0.000900576	0.00504323	0.0144092	0.0428674	0.582609	0.447586	0.748919	0.0145893	0.990454	-0.000180115	0.814841
19(1,C3)	MS L	1191	3795	1431	9.5	196	216.5	1100	73	1134	8	11	74	80	758	637	1034	45	1536	32	1269
20(1,D3)	MS L	1053	3360	949	8	185	266.5	1175	51	1109	8.5	22.5	108.5	91	753.5	493	746	47	1259	27	1207
21(1,E3)	MS L	1253	3838	925	7.5	235	257	1125	52	1330.5	9	10.5	110	93	786	601.5	930	56.5	1323	33.5	1284
	Average	1165.67	3664.33	1101.67	8.33333	205.333	246.667	1133.33	58.6667	1191.17	8.5	14.6667	97.5	88	765.833	577.167	903.333	49.5	1372.67	30.8333	1253.33
	Background average	27.75	11	20.5	8.5	12	14	15.0882	10.75	15.5	8.5	9.5	35	26.25	15.0882	9.5	7.25	11.25	12.5	32	12.5
	subtract background	1137.92	3653.33	1081.17	-0.166667	193.333	232.667	1118.25	47.9167	1175.67	0	5.16667	62.5	61.75	750.745	567.667	896.083	38.25	1360.17	0	1240.83
			3.21031	0.950059	-0.000146456	0.169889	0.204452	0.982641	0.042106	1.0331	0	0.00454013	0.0549209	0.0542619	0.659706	0.498828	0.787419	0.0336116	1.19523	0	1.09036
22(1,F3)	MS HK	1546.5	4720	1432	8.5	222	252	1237	80	1444	7.5	19	106	88.5	887	693	1046.5	92	1681.5	32.5	1662
23(1,G3)	MS HK	977.5	3082	790	6.5	169	93	771	38	699	7	12	51.5	46	552	349	705	22	942.5	30	830.5
24(1,H3)	MS HK	1349.5	4235.5	1452	11	210.5	184	969	61	1241	8	16	92.5	89.5	819	580.5	1013	63	1537.5	30	1294
	Average	1291.17	4012.5	1224.67	8.66667	200.5	176.333	992.333	59.6667	1128	7.5	15.6667	83.3333	74.6667	752.667	540.833	921.5	59	1387.17	30.8333	1262.17
	Background average	27.75	11	20.5	8.5	12	14	15.0882	10.75	15.5	8.5	9.5	35	26.25	15.0882	9.5	7.25	11.25	12.5	32	12.5
	subtract background	1263.42	4001.5	1204.17	0.166667	188.5	162.333	977.245	48.9167	1112.5	0	6.16667	48.3333	48.4167	737.578	531.333	914.25	47.75	1374.67	0	1249.67
			3.16825	0.953418	0.000131961	0.149248	0.12853	0.773749	0.0387305	0.880839	0	0.00488255	0.0382687	0.0383347	0.583989	0.420691	0.723872	0.0378068	1.08841	0	0.989443
26(1,B4)	No ps Med	1152.5	3964.5	1624.5	8.5	225.5	69	1038	103	833	11	11	44	80	645	536	1041.5	17	1240	27.5	870
27(1,C4)	No ps Med	1215	3727	1457	8.5	238	71	889	48.5	837.5	7	11	53	68	708.5	516	1075	22.5	1072	27	888
	Average	1183.75	3845.75	1540.75	8.5	231.75	70	963.5	75.75	835.25	9	11	48.5	74	676.75	526	1058.25	19.75	1156	27.25	879
	Background average	27.75	11	20.5	8.5	12	14	15.0882	10.75	15.5	8.5	9.5	35	26.25	15.0882	9.5	7.25	11.25	12.5	32	12.5
	subtract background	1156	3834.75	1520.25	0	219.75	56	948.412	65	819.75	0.5	1.5	13.5	47.75	661.662	516.5	1051	8.5	1143.5	0	866.5
			3.31726	1.3151	0	0.190095	0.0484429	0.820425	0.0562284	0.709126	0.000432526	0.00129758	0.0116782	0.0413062	0.572372	0.446799	0.90917	0.00735294	0.989187	0	0.749567
28(1,D4)	No ps LPS	850	3510	1959.5	977.5	207	543	1120	99.5	2446.5	11	249	15636	70	365	557.5	828	897	1683	43	2884
29(1,E4)	No ps LPS	794.5	2616	1330.5	564.5	147	411	828	71.5	1825.5	6	178.5	9452.5	42.5	299	477	543	918	1286.5	35	2299
30(1,F4)	No ps LPS	703	2729	1464	772	160	492.5	932	89	1692.5	6	155.5	11834.5	65	302	465	759	634	1388.5	41.5	2265
	Average	782.5	2951.67	1584.67	771.333	171.333	482.167	960	86.6667	1988.17	7.66667	194.333	12307.7	59.1667	322	499.833	710	816.333	1452.67	39.8333	2482.67
	Background average	27.75	11	20.5	8.5	12	14	15.0882	10.75	15.5	8.5	9.5	35	26.25	15.0882	9.5	7.25	11.25	12.5	32	12.5
	subtract background	754.75	2940.67	1564.17	762.833	159.333	468.167	944.912	75.9167	1972.67	0	184.833	12272.7	32.9167	306.912	490.333	702.75	805.083	1440.17	7.83333	2470.17
			3.89492	2.07174	1.01038	0.211038	0.620088	1.25154	0.100552	2.6128	0	0.244812	16.2552	0.0435982	0.406506	0.649448	0.930795	1.06634	1.90751	0.0103753	3.27174
31(1,G4)	No ps 316v	1396	4123.5	2413	21	173	324	713.5	70	1615.5	9	15	381	72	584	533.5	761	232	1460	23.5	2167
32(1,H4)	No ps 316v	1195	3922	1786	16	133	219	699	49	1397.5	9	19.5	318	61	507	463	584	190	1266	26	1757
	Average	1295.5	4022.75	2099.5	18.5	153	271.5	706.25	59.5	1506.5	9	17.25	349.5	66.5	545.5	498.25	672.5	211	1363	24.75	1962
	Background average	27.75	11	20.5	8.5	12	14	15.0882	10.75	15.5	8.5	9.5	35	26.25	15.0882	9.5	7.25	11.25	12.5	32	12.5
	subtract background	1267.75	4011.75	2079	10	141	257.5	691.162	48.75	1491	0.5	7.75	314.5	40.25	530.412	488.75	665.25	199.75	1350.5	0	1949.5
			3.16384	1.63959	0.00788644	0.111199	0.203076	0.54508	0.0384464	1.17587	0.000394322	0.00611199	0.248028	0.0317429	0.418306	0.38545	0.524645	0.157532	1.06506	0	1.53746
34(1,B5)	No ps ppdb	994	3712	1248	75	142	338	652	69	1638	8	24.5	1749	100	398	522	624.5	515	1417	31	2542
35(1,C5)	No ps ppdb	1256.5	4827.5	1518.5	97	188.5	406	712	80	2065	9.5	26	1871	88	502.5	712	780.5	661.5	1963	26.5	3631.5
36(1,D5)	No ps ppdb	1002.5	3974	1990	101	199	313	695	73.5	1943	6	20	1799	88	380	568.5	670.5	482	1750.5	31	2897
	Average	1084.33	4171.17	1585.5	91	176.5	352.333	686.333	74.1667	1882	7.83333	23.5	1806.33	92	426.833	600.833	691.833	552.833	1710.17	29.5	3023.5
	Background average	27.75	11	20.5	8.5	12	14	15.0882	10.75	15.5	8.5	9.5	35	26.25	15.0882	9.5	7.25	11.25	12.5	32	12.5
	subtract background	1056.58	4160.17	1565	82.5	164.5	338.333	671.245	63.4167	1866.5	0	14	1771.33	65.75	411.745	591.333	684.583	541.583	1697.67	0	3011
			3.93582	1.48061	0.0780511	0.155629	0.320088	0.635047	0.0599968	1.76585	0	0.013245	1.67581	0.0622044	0.389541	0.559445	0.647666	0.512378	1.60612	0	2.84863
37(1,E5)	No ps Mptb L	1231.5	3724	1347.5	6	249	89	860.5	55.5	834	5	15	45	70	814	521.5	1023	19	1429	21.5	1105
38(1,F5)	No ps Mptb L	1535	3883.5	920	8	263	149	955	81	905.5	9.5	24	48.5	76	850	550	913	28.5	1320.5	26	1150.5
39(1,G5)	No ps Mptb L	1418	3669.5	850	7.5	239	89	867	78	923	8	16	52.5	60.5	772	510	918	31	1406	27	1162
	Average	1394.83	3759	1039.17	7.16667	250.333	109	894.167	71.5	887.5	7.5	18.3333	48.6667	68.8333	812	527.167	951.333	26.1667	1385.17	24.8333	1139.17
	Background average	27.75	11	20.5	8.5	12	14	15.0882	10.75	15.5	8.5	9.5	35	26.25	15.0882	9.5	7.25	11.25	12.5	32	12.5
	subtract background	1367.08	3748	1018.67	0	238.333	95	879.078	60.75	872	0	8.83333	13.6667	42.5833	796.912	517.667	944.083	14.9167	1372.67	0	1126.67
			2.74177	0.745184	0	0.174348	0.0694952	0.643071	0.0444404	0.637893	0	0.00646184	0.00999756	0.0311509	0.582964	0.378688	0.690624	0.010912	1.00415	0	0.824189
40(1,H5)	No ps Mptb hk	740	2348	589	7	129	65	739	23	550	6.5	8	44	50.5	499	334.5	540	17	702	24	668
42(1,B6)	No ps Mptb hk	18.5	10	8	7	6	11	477	7	15	5	6.5	23	18	38	7	5	5	8.5	22	9
	Average	379.25	1179	298.5	7	67.5	38	608	15	282.5	5.75	7.25	33.5	34.25	268.5	170.75	272.5	11	355.25	23	338.5
	Background average	27.75	11	20.5	8.5	12	14	15.0882	10.75	15.5	8.5	9.5	35	26.25	15.0882	9.5	7.25	11.25	12.5	32	12.5
	subtract background	351.5	1168	278	0	55.5	24	592.912	4.25	267	0	0	0	8	253.412	161.25	265.25	-0.25	342.75	0	326
			3.31818	0.789773	0	0.15767	0.0681818	1.68441	0.0120739	0.758523	0	0	0	0.0227273	0.71992	0.458097	0.753551	-0.000710227	0.973722	0	0.926136
43(1,C6)	No ps MS L	1119	3828	1386	8.5	181	198	751	46.5	1001.5	7	15.5	65	83	707	562	1015	29	1448	21	1142.5
44(1,D6)	No ps MS L	1048	3507	1370	7	184	261	620	43	962	6	14	54	76	621	504.5	823	27	1349.5	22	1229
45(1,E6)	No ps MS L	1356	4104	1829	10	172.5	232	702.5	71	1214	8	19.5	104	81	637	652	952	86	1767	22	1453.5
	Average	1174.33	3813	1528.33	8.5	179.167	230.333	691.167	53.5	1059.17	7	16.3333	74.3333	80	655	572.833	930	47.3333	1521.5	21.6667	1275
	Background average	27.75	11	20.5	8.5	12	14	15.0882	10.75	15.5	8.5	9.5	35	26.25	15.0882	9.5	7.25	11.25	12.5	32	12.5
	subtract background	1146.58	3802	1507.83	0	167.167	216.333	676.078	42.75	1043.67	0	6.83333	39.3333	53.75	639.912	563.333	922.75	36.0833	1509	0	1262.5
			3.31473	1.31459	0	0.145743	0.188608	0.589432	0.0372711	0.90991	0	0.00595757	0.0342924	0.0468614	0.5579	0.491136	0.80449	0.0314589	1.31561	0	1.1007
46(1,F6)	No ps MS hk	961	961	961	961	961	961	961	961	961	961	961	961	961	961	961	961	961	961	961	961
47(1,G6)	No ps MS hk	1171	1171	1171	1171	1171	1171	1171	1171	1171	1171	1171	1171	1171	1171	1171	1171	1171	1171	1171	1171
48(1,H6)	No ps MS hk	919.5	919.5	919.5	919.5	919.5	919.5	919.5	919.5	919.5	919.5	919.5	919.5	919.5	919.5	919.5	919.5	919.5	919.5	919.5	919.5
	Average	1017.17	1017.17	1017.17	1017.17	1017.17	1017.17	1017.17	1017.17	1017.17	1017.17	1017.17	1017.17	1017.17	1017.17	1017.17	1017.17	1017.17	1017.17	1017.17	1017.17
	Background average	27.75	11	20.5	8.5	12	14	15.0882	10.75	15.5	8.5	9.5	35	26.25	15.0882	9.5	7.25	11.25	12.5	32	12.5
	subtract background	989.417	1006.17	996.667	1008.67	1005.17	1003.17	1002.08	1006.42	1001.67	1008.67	1007.67	982.167	990.917	1002.08	1007.67	1009.92	1005.92	1004.67	985.167	1004.67
			1.01736	1.00775	1.01989	1.01635	1.01432	1.01322	1.01761	1.01281	1.01989	1.01887	0.993091	1.00194	1.01322	1.01887	1.02115	1.0171	1.01584	0.996124	1.01584
53(1,E7)	Blank MQ	26.5	8	19	8	11	12	14.2647	11	16	7	11	37	25.5	14.2647	11	7.5	9.5	10	28	11
54(1,F7)	Blank MQ	29	14	22	9	13	16	15.9118	10.5	15	10	8	33	27	15.9118	8	7	13	15	36	14
	Background average	27.75	11	20.5	8.5	12	14	15.0882	10.75	15.5	8.5	9.5	35	26.25	15.0882	9.5	7.25	11.25	12.5	32	12.5

## Sheet: FC factor vs factor
Location	Sample	Polr2a	Hprt	TFRC	IL6	CCR2	FAS	Irf1	Ido1	TNF	CXCL5	IL1ra	IL1b	IL10	IFNgra	Hngcr	Tlr4	NOS2	Ldlr	IL12b	Itga5
3(1,C1)	media	1695	5607	1854	8.5	423	171	3757	466	1150.5	12	11	152	121	1253.5	993.5	1710.5	36.5	2051	47.5	1721
	Average	1695	5607	1854	8.5	423	171	3757	466	1150.5	12	11	152	121	1253.5	993.5	1710.5	36.5	2051	47.5	1721
	Background average	27.75	11	20.5	8.5	12	14	15.0882	10.75	15.5	8.5	9.5	35	26.25	15.0882	9.5	7.25	11.25	12.5	32	12.5
	subtract background	1667.25	5596	1833.5	0	411	157	3741.91	455.25	1135	3.5	1.5	117	94.75	1238.41	984	1703.25	25.25	2038.5	15.5	1708.5
			3.35643	1.09988	0.003	0.246551	0.0941812	2.2447	0.273095	0.680864	0.00209958	0.00089982	0.070186	0.0568386	0.742898	0.590282	1.02175	0.015147	1.22286	0.00929814	1.0249
26(1,B4)	No ps Med	1152.5	3964.5	1624.5	8.5	225.5	69	1038	103	833	11	11	44	80	645	536	1041.5	17	1240	27.5	870
27(1,C4)	No ps Med	1215	3727	1457	8.5	238	71	889	48.5	837.5	7	11	53	68	708.5	516	1075	22.5	1072	27	888
	Average	1183.75	3845.75	1540.75	8.5	231.75	70	963.5	75.75	835.25	9	11	48.5	74	676.75	526	1058.25	19.75	1156	27.25	879
	Background average	27.75	11	20.5	8.5	12	14	15.0882	10.75	15.5	8.5	9.5	35	26.25	15.0882	9.5	7.25	11.25	12.5	32	12.5
	subtract background	1156	3834.75	1520.25	0	219.75	56	948.412	65	819.75	0.5	1.5	13.5	47.75	661.662	516.5	1051	8.5	1143.5	0	866.5
			3.31726	1.3151	0	0.190095	0.0484429	0.820425	0.0562284	0.709126	0.000432526	0.00129758	0.0116782	0.0413062	0.572372	0.446799	0.90917	0.00735294	0.989187	0	0.749567
	Up		1.01181	0.83635		1.29699	1.94417	2.73602	4.8569	0.960145	4.85423	0.693461	6.01	1.37603	1.29793	1.32113	1.12382	2.05999	1.23622		1.36732
	FC (downregulated)			1.19567						1.04151		1.44204
FC	Upregulated	1.44226	1.45929	1.20605		1.87031	2.80357	3.94545	7.00385	1.38457	7	1	8.66667	1.98429	1.87167	1.90513	1.6206	2.97059	1.78268		1.97173
	Downregulated
4(1,D1)	LPS	2289	6893	5753	1970	583	1299	6198	1952.5	6619	21	364.5	20442	115	1087	1333	2215	1491	3256.5	171.5	7380.5
5(1,E1)	LPS	1252.5	3672	3456	1305	326	824	2201	400	3577	10	261	13943	57	551	677	1351.5	1155	1921.5	89	4761
6(1,F1)	LPS	1377	4822	3794	1597.5	353	942	2430	470	3976	10	292	16352.5	65	612	871	1528	1214	2466	90	4741.5
	Average	1639.5	5129	4334.33	1624.17	420.667	1021.67	3609.67	940.833	4724	13.6667	305.833	16912.5	79	750	960.333	1698.17	1286.67	2548	116.833	5627.67
	Background average	27.75	11	20.5	8.5	12	14	15.0882	10.75	15.5	8.5	9.5	35	26.25	15.0882	9.5	7.25	11.25	12.5	32	12.5
	subtract background	1611.75	5118	4313.83	1615.67	408.667	1007.67	3594.58	930.083	4708.5	5.16667	296.333	16877.5	52.75	734.912	950.833	1690.92	1275.42	2535.5	84.8333	5615.17
	normalised against Polr2a		3.17494	2.67608	1.00227	0.253515	0.625103	2.22989	0.576975	2.92091	0.00320513	0.18383	10.4699	0.0327233	0.455901	0.589847	1.04896	0.791201	1.57289	0.0526261	3.48335
28(1,D4)	No ps LPS	850	3510	1959.5	977.5	207	543	1120	99.5	2446.5	11	249	15636	70	365	557.5	828	897	1683	43	2884
29(1,E4)	No ps LPS	794.5	2616	1330.5	564.5	147	411	828	71.5	1825.5	6	178.5	9452.5	42.5	299	477	543	918	1286.5	35	2299
30(1,F4)	No ps LPS	703	2729	1464	772	160	492.5	932	89	1692.5	6	155.5	11834.5	65	302	465	759	634	1388.5	41.5	2265
	Average	782.5	2951.67	1584.67	771.333	171.333	482.167	960	86.6667	1988.17	7.66667	194.333	12307.7	59.1667	322	499.833	710	816.333	1452.67	39.8333	2482.67
	Background average	27.75	11	20.5	8.5	12	14	15.0882	10.75	15.5	8.5	9.5	35	26.25	15.0882	9.5	7.25	11.25	12.5	32	12.5
	subtract background	754.75	2940.67	1564.17	762.833	159.333	468.167	944.912	75.9167	1972.67	0	184.833	12272.7	32.9167	306.912	490.333	702.75	805.083	1440.17	7.83333	2470.17
	normalised against Polr2a		3.89492	2.07174	1.01038	0.211038	0.620088	1.25154	0.100552	2.6128	0	0.244812	16.2552	0.0435982	0.406506	0.649448	0.930795	1.06634	1.90751	0.0103753	3.27174
FC	Upregulated		0.815148	1.2917	0.991983	1.20128	1.00809	1.78172	5.73808	1.11792		0.7509	0.644097	0.750565	1.12151	0.908228	1.12695	0.741982	0.82458	5.07226	1.06468
	Downregulated		1.22677		1.00808							1.33174	1.55256	1.33233		1.10105		1.34774	1.21274
FC	Upregulated	2.13548	1.74042	2.75791	2.11798	2.56485	2.15237	3.80414	12.2514	2.38687		1.60325	1.37521	1.60253	2.39454	1.93916	2.40614	1.5842	1.76056	10.8298	2.27319
	Downregulated
7(1,G1)	316v	949	3470.5	2018.5	29.5	190	320	1041.5	126	1385	10	18	658.5	68	431	525	722	276	1290	23	1800
8(1,H1)	316v	1474.5	4745	1715	30.5	206.5	425.5	1188	124.5	1579	8	20	895	88.5	650	678	780	487	1680	33	2572
	Average	1211.75	4107.75	1866.75	30	198.25	372.75	1114.75	125.25	1482	9	19	776.75	78.25	540.5	601.5	751	381.5	1485	28	2186
	Background average	27.75	11	20.5	8.5	12	14	15.0882	10.75	15.5	8.5	9.5	35	26.25	15.0882	9.5	7.25	11.25	12.5	32	12.5
	subtract background	1184	4096.75	1846.25	21.5	186.25	358.75	1099.66	114.5	1466.5	0.5	9.5	741.75	52	525.412	592	743.75	370.25	1472.5	0	2173.5
	normalised against Polr2a		3.46009	1.55933	0.0181588	0.157306	0.302998	0.928768	0.0967061	1.2386	0.000422297	0.00802365	0.626478	0.0439189	0.44376	0.5	0.628167	0.312711	1.24367	0	1.83573
31(1,G4)	No ps 316v	1396	4123.5	2413	21	173	324	713.5	70	1615.5	9	15	381	72	584	533.5	761	232	1460	23.5	2167
32(1,H4)	No ps 316v	1195	3922	1786	16	133	219	699	49	1397.5	9	19.5	318	61	507	463	584	190	1266	26	1757
	Average	1295.5	4022.75	2099.5	18.5	153	271.5	706.25	59.5	1506.5	9	17.25	349.5	66.5	545.5	498.25	672.5	211	1363	24.75	1962
	Background average	27.75	11	20.5	8.5	12	14	15.0882	10.75	15.5	8.5	9.5	35	26.25	15.0882	9.5	7.25	11.25	12.5	32	12.5
	subtract background	1267.75	4011.75	2079	10	141	257.5	691.162	48.75	1491	0.5	7.75	314.5	40.25	530.412	488.75	665.25	199.75	1350.5	0	1949.5
			3.16384	1.63959	0.00788644	0.111199	0.203076	0.54508	0.0384464	1.17587	0.000394322	0.00611199	0.248028	0.0317429	0.418306	0.38545	0.524645	0.157532	1.06506	0	1.53746
FC	Upregulated		1.09364	0.95105	2.30253	1.41464	1.49205	1.70391	2.51535	1.05335	1.07095	1.31277	2.52583	1.38358	1.06085	1.29719	1.19732	1.98507	1.16769		1.194
	Downregulated			1.05147
FC	Upregulated	0.933938	1.02119	0.888047	2.15	1.32092	1.3932	1.59103	2.34872	0.983568	1	1.22581	2.35851	1.29193	0.990573	1.21125	1.118	1.85357	1.09034		1.1149
	Downregulated	1.07073		1.12607						1.01671					1.00952
10(1,B2)	PPDB	1239	4778	1053	274.5	149	363.5	1335	206.5	1955	11	40	3609.5	95	483	725	771	1466	2097	54.5	3331.5
11(1,C2)	PPDB	1360	4701.5	1207.5	303	160	431	1089	96	2112	10.5	43	4146	117	555	814	860.5	1900	2341	59	3541
12(1,D2)	PPDB	1102.5	4151	1467	257	192.5	369.5	877	91	1719.5	6	38	3885.5	141	399.5	716	693	1166	1735	42.5	3009
	Average	1233.83	4543.5	1242.5	278.167	167.167	388	1100.33	131.167	1928.83	9.16667	40.3333	3880.33	117.667	479.167	751.667	774.833	1510.67	2057.67	52	3293.83
	Background average	27.75	11	20.5	8.5	12	14	15.0882	10.75	15.5	8.5	9.5	35	26.25	15.0882	9.5	7.25	11.25	12.5	32	12.5
	subtract background	1206.08	4532.5	1222	269.667	155.167	374	1085.25	120.417	1913.33	0.666667	30.8333	3845.33	91.4167	464.078	742.167	767.583	1499.42	2045.17	20	3281.33
			3.75829	1.01327	0.223604	0.128662	0.310116	0.899872	0.099848	1.58651	0.000552792	0.0255666	3.1885	0.0758015	0.384808	0.615395	0.63647	1.2433	1.69583	0.0165837	2.72084
34(1,B5)	No ps ppdb	994	3712	1248	75	142	338	652	69	1638	8	24.5	1749	100	398	522	624.5	515	1417	31	2542
35(1,C5)	No ps ppdb	1256.5	4827.5	1518.5	97	188.5	406	712	80	2065	9.5	26	1871	88	502.5	712	780.5	661.5	1963	26.5	3631.5
36(1,D5)	No ps ppdb	1002.5	3974	1990	101	199	313	695	73.5	1943	6	20	1799	88	380	568.5	670.5	482	1750.5	31	2897
	Average	1084.33	4171.17	1585.5	91	176.5	352.333	686.333	74.1667	1882	7.83333	23.5	1806.33	92	426.833	600.833	691.833	552.833	1710.17	29.5	3023.5
	Background average	27.75	11	20.5	8.5	12	14	15.0882	10.75	15.5	8.5	9.5	35	26.25	15.0882	9.5	7.25	11.25	12.5	32	12.5
	subtract background	1056.58	4160.17	1565	82.5	164.5	338.333	671.245	63.4167	1866.5	0	14	1771.33	65.75	411.745	591.333	684.583	541.583	1697.67	0	3011
			3.93582	1.48061	0.0780511	0.155629	0.320088	0.635047	0.0599968	1.76585	0	0.013245	1.67581	0.0622044	0.389541	0.559445	0.647666	0.512378	1.60612	0	2.84863
FC	Upregulated		0.954893	0.68436	2.86484	0.826723	0.968845	1.41701	1.66422	0.898443		1.93028	1.90266	1.21859	0.987849	1.10001	0.982713	2.42652	1.05585		0.955141
	Downregulated		1.04724	1.46122		1.20959	1.03216			1.11304					1.0123		1.01759				1.04697
FC	Upregulated	1.14149	1.0895	0.780831	3.26869	0.943262	1.10542	1.61676	1.89882	1.02509		2.20238	2.17087	1.39037	1.1271	1.25507	1.12124	2.76858	1.20469		1.08978
	Downregulated			1.28069		1.06015
13(1,E2)	Mptb L	1451	3766.5	1283	7	252	116	1314	59	835	6	16	52	80	820.5	661	1101	18	1499	31.5	1117
14(1,F2)	Mptb L	1283	3740	831	7	225	104.5	1171	55	746.5	8	19.5	56	85.5	728.5	540	968.5	23	1136.5	24	1045
15(1,G2)	Mptb L	1343	3724	760	6	245	113	1189	61.5	827.5	7	11	48	66	770	590.5	968	20.5	1236	24.5	1021
	Average	1359	3743.5	958	6.66667	240.667	111.167	1224.67	58.5	803	7	15.5	52	77.1667	773	597.167	1012.5	20.5	1290.5	26.6667	1061
	Background average	27.75	11	20.5	8.5	12	14	15.0882	10.75	15.5	8.5	9.5	35	26.25	15.0882	9.5	7.25	11.25	12.5	32	12.5
	subtract background	1331.25	3732.5	937.5	0	228.667	97.1667	1209.58	47.75	787.5	0	6	17	50.9167	757.912	587.667	1005.25	9.25	1278	0	1048.5
			2.80428	0.704358	0	0.171801	0.0730028	0.908774	0.0358753	0.59166	0	0.00450789	0.0127724	0.0382544	0.56943	0.441523	0.755259	0.00694966	0.96018	0	0.787754
37(1,E5)	No ps Mptb L	1231.5	3724	1347.5	6	249	89	860.5	55.5	834	5	15	45	70	814	521.5	1023	19	1429	21.5	1105
38(1,F5)	No ps Mptb L	1535	3883.5	920	8	263	149	955	81	905.5	9.5	24	48.5	76	850	550	913	28.5	1320.5	26	1150.5
39(1,G5)	No ps Mptb L	1418	3669.5	850	7.5	239	89	867	78	923	8	16	52.5	60.5	772	510	918	31	1406	27	1162
	Average	1394.83	3759	1039.17	7.16667	250.333	109	894.167	71.5	887.5	7.5	18.3333	48.6667	68.8333	812	527.167	951.333	26.1667	1385.17	24.8333	1139.17
	Background average	27.75	11	20.5	8.5	12	14	15.0882	10.75	15.5	8.5	9.5	35	26.25	15.0882	9.5	7.25	11.25	12.5	32	12.5
	subtract background	1367.08	3748	1018.67	0	238.333	95	879.078	60.75	872	0	8.83333	13.6667	42.5833	796.912	517.667	944.083	14.9167	1372.67		1126.67
			2.74177	0.745184	0	0.174348	0.0694952	0.643071	0.0444404	0.637893	0	0.00646184	0.00999756	0.0311509	0.582964	0.378688	0.690624	0.010912	1.00415		0.824189
FC	Upregulated		1.0228	0.945213	#DIV/0!	0.985391	1.05047	1.41318	0.807268	0.927523		0.697617	1.27755	1.22804	0.976785	1.16593	1.09359	0.636884	0.956216		0.955792
	Downregulated			1.05796		1.01483			1.23875	1.07814		1.43345			1.02377			1.57014	1.04579		1.04625
FC	Upregulated		0.995864	0.920321	#DIV/0!	0.959441	1.02281	1.37596	0.786008	0.903096		0.679245	1.2439	1.19569	0.951061	1.13522	1.06479	0.620112	0.931034		0.930621
	Downregulated		1.00415	1.08658		1.04227			1.27225	1.1073		1.47222			1.05146			1.61261	1.07407		1.07455
16(1,H2)	Mptb HK	1376	3928.5	877	10	244	112	1146	57	914	9	16	47	84	861	604.5	991	33.5	1353.5	23	1126
18(1,B3)	Mptb HK	1455	4638	1235	9	230	109.5	1271	123	857	10.5	17	63	87.5	786.5	657	1102.5	29.5	1421	40.5	1161
	Average	1415.5	4283.25	1056	9.5	237	110.75	1208.5	90	885.5	9.75	16.5	55	85.75	823.75	630.75	1046.75	31.5	1387.25	31.75	1143.5
	Background average	27.75	11	20.5	8.5	12	14	15.0882	10.75	15.5	8.5	9.5	35	26.25	15.0882	9.5	7.25	11.25	12.5	32	12.5
	subtract background	1387.75	4272.25	1035.5	1	225	96.75	1193.41	79.25	870	1.25	7	20	59.5	808.662	621.25	1039.5	20.25	1374.75	0	1131
			3.07799	0.746037	0.000720461	0.162104	0.0697046	0.859807	0.0570965	0.626801	0.000900576	0.00504323	0.0144092	0.0428674	0.582609	0.447586	0.748919	0.0145893	0.990454	0	0.814841
40(1,H5)	No ps Mptb hk	740	2348	589	7	129	65	739	23	550	6.5	8	44	50.5	499	334.5	540	17	702	24	668
42(1,B6)	No ps Mptb hk	18.5	10	8	7	6	11	477	7	15	5	6.5	23	18	38	7	5	5	8.5	22	9
	Average	379.25	1179	298.5	7	67.5	38	608	15	282.5	5.75	7.25	33.5	34.25	268.5	170.75	272.5	11	355.25	23	338.5
	Background average	27.75	11	20.5	8.5	12	14	15.0882	10.75	15.5	8.5	9.5	35	26.25	15.0882	9.5	7.25	11.25	12.5	32	12.5
	subtract background	351.5	1168	278	0	55.5	24	592.912	4.25	267	0	0	0	8	253.412	161.25	265.25	0	342.75	0	326
			3.31818	0.789773	0	0.15767	0.0681818	1.68441	0.0120739	0.758523	0	0	0	0.0227273	0.71992	0.458097	0.753551	0	0.973722	0	0.926136
FC	Upregulated		0.927613	0.944623		1.02812	1.02233	0.51045	4.72894	0.826345				1.88617	0.80927	0.977057	0.993853		1.01718		0.879829
	Downregulated		1.07804	1.05862				1.95905		1.21015					1.23568	1.02348	1.00618				1.13658
FC	Upregulated		3.65775	3.72482		4.05405	4.03125	2.0128	18.6471	3.25843				7.4375	3.1911	3.85271	3.91894		4.01094		3.46933
	Downregulated
19(1,C3)	MS L	1191	3795	1431	9.5	196	216.5	1100	73	1134	8	11	74	80	758	637	1034	45	1536	32	1269
20(1,D3)	MS L	1053	3360	949	8	185	266.5	1175	51	1109	8.5	22.5	108.5	91	753.5	493	746	47	1259	27	1207
21(1,E3)	MS L	1253	3838	925	7.5	235	257	1125	52	1330.5	9	10.5	110	93	786	601.5	930	56.5	1323	33.5	1284
	Average	1165.67	3664.33	1101.67	8.33333	205.333	246.667	1133.33	58.6667	1191.17	8.5	14.6667	97.5	88	765.833	577.167	903.333	49.5	1372.67	30.8333	1253.33
	Background average	27.75	11	20.5	8.5	12	14	15.0882	10.75	15.5	8.5	9.5	35	26.25	15.0882	9.5	7.25	11.25	12.5	32	12.5
	subtract background	1137.92	3653.33	1081.17	-0.166667	193.333	232.667	1118.25	47.9167	1175.67	0	5.16667	62.5	61.75	750.745	567.667	896.083	38.25	1360.17	-1.16667	1240.83
			3.21031	0.950059	-0.000146456	0.169889	0.204452	0.982641	0.042106	1.0331	0	0.00454013	0.0549209	0.0542619	0.659706	0.498828	0.787419	0.0336116	1.19523	-0.00102519	1.09036
43(1,C6)	No ps MS L	1119	3828	1386	8.5	181	198	751	46.5	1001.5	7	15.5	65	83	707	562	1015	29	1448	21	1142.5
44(1,D6)	No ps MS L	1048	3507	1370	7	184	261	620	43	962	6	14	54	76	621	504.5	823	27	1349.5	22	1229
45(1,E6)	No ps MS L	1356	4104	1829	10	172.5	232	702.5	71	1214	8	19.5	104	81	637	652	952	86	1767	22	1453.5
	Average	1174.33	3813	1528.33	8.5	179.167	230.333	691.167	53.5	1059.17	7	16.3333	74.3333	80	655	572.833	930	47.3333	1521.5	21.6667	1275
	Background average	27.75	11	20.5	8.5	12	14	15.0882	10.75	15.5	8.5	9.5	35	26.25	15.0882	9.5	7.25	11.25	12.5	32	12.5
	subtract background	1146.58	3802	1507.83	0	167.167	216.333	676.078	42.75	1043.67	0	6.83333	39.3333	53.75	639.912	563.333	922.75	36.0833	1509	0	1262.5
			3.31473	1.31459	0	0.145743	0.188608	0.589432	0.0372711	0.90991	0	0.00595757	0.0342924	0.0468614	0.5579	0.491136	0.80449	0.0314589	1.31561	0	1.1007
FC	Upregulated		0.968497	0.722704		1.16568	1.08401	1.6671	1.12972	1.13539		0.762077	1.60155	1.15792	1.18248	1.01566	0.978781	1.06843	0.908498		0.990611
	Downregulated		1.03253	1.38369								1.3122					1.02168		1.10072		1.00948
FC	Upregulated		0.960898	0.717033		1.15653	1.0755	1.65402	1.12086	1.12648		0.756098	1.58898	1.14884	1.1732	1.00769	0.971101	1.06005	0.90137		0.982838
	Downregulated		1.04069	1.39464								1.32258					1.02976		1.10942		1.01746
22(1,F3)	MS HK	1546.5	4720	1432	8.5	222	252	1237	80	1444	7.5	19	106	88.5	887	693	1046.5	92	1681.5	32.5	1662
23(1,G3)	MS HK	977.5	3082	790	6.5	169	93	771	38	699	7	12	51.5	46	552	349	705	22	942.5	30	830.5
24(1,H3)	MS HK	1349.5	4235.5	1452	11	210.5	184	969	61	1241	8	16	92.5	89.5	819	580.5	1013	63	1537.5	30	1294
	Average	1291.17	4012.5	1224.67	8.66667	200.5	176.333	992.333	59.6667	1128	7.5	15.6667	83.3333	74.6667	752.667	540.833	921.5	59	1387.17	30.8333	1262.17
	Background average	27.75	11	20.5	8.5	12	14	15.0882	10.75	15.5	8.5	9.5	35	26.25	15.0882	9.5	7.25	11.25	12.5	32	12.5
	subtract background	1263.42	4001.5	1204.17	0.166667	188.5	162.333	977.245	48.9167	1112.5	0.5	6.16667	48.3333	48.4167	737.578	531.333	914.25	47.75	1374.67	0	1249.67
			3.16825	0.953418	0.000131961	0.149248	0.12853	0.773749	0.0387305	0.880839	0.000395752	0.00488255	0.0382687	0.0383347	0.583989	0.420691	0.723872	0.0378068	1.08841	0	0.989443
46(1,F6)	No ps MS hk	961	961	961	961	961	961	961	961	961	961	961	961	961	961	961	961	961	961	961	961
47(1,G6)	No ps MS hk	1171	1171	1171	1171	1171	1171	1171	1171	1171	1171	1171	1171	1171	1171	1171	1171	1171	1171	1171	1171
48(1,H6)	No ps MS hk	919.5	919.5	919.5	919.5	919.5	919.5	919.5	919.5	919.5	919.5	919.5	919.5	919.5	919.5	919.5	919.5	919.5	919.5	919.5	919.5
	Average	1017.17	1017.17	1017.17	1017.17	1017.17	1017.17	1017.17	1017.17	1017.17	1017.17	1017.17	1017.17	1017.17	1017.17	1017.17	1017.17	1017.17	1017.17	1017.17	1017.17
	Background average	27.75	11	20.5	8.5	12	14	15.0882	10.75	15.5	8.5	9.5	35	26.25	15.0882	9.5	7.25	11.25	12.5	32	12.5
	subtract background	989.417	1006.17	996.667	1008.67	1005.17	1003.17	1002.08	1006.42	1001.67	1008.67	1007.67	982.167	990.917	1002.08	1007.67	1009.92	1005.92	1004.67	985.167	1004.67
			1.01736	1.00775	1.01989	1.01635	1.01432	1.01322	1.01761	1.01281	1.01989	1.01887	0.993091	1.00194	1.01322	1.01887	1.02115	1.0171	1.01584	0.996124	1.01584
FC	Upregulated		3.1142	0.946084	0.000129388	0.146847	0.126715	0.763651	0.0380603	0.869701	0.000388036	0.00479211	0.0385349	0.0382605	0.576367	0.412898	0.708879	0.037171	1.07144		0.974014
	Downregulated			1.05699	7728.69	6.80979	7.89173	1.3095	26.2741	1.14982	2577.08	208.676	25.9505	26.1366	1.735	2.4219	1.41068	26.9027			1.02668
FC	Upregulated		3.97698	1.20819	0.000165235	0.187531	0.161821	0.975218	0.0486048	1.11065	0.000495704	0.00611975	0.0492109	0.0488605	0.736049	0.527291	0.905273	0.0474691	1.36828		1.24386
	Downregulated				6052	5.33245	6.17967	1.02541	20.5741		2017.33	163.405	20.3207	20.4664	1.35861	1.89649	1.10464	21.0663
		minus numbers_ I would not use this data
		Significant FC
	BOLD	these numbers are the ones that are either up or down regulated. In the FC upregulated line any number below the decimal point is regarded as downregulated but to calculate the downregulated FC you need to divide the number by 1
		using Polr2a as reference gene
		no reference gene

## Sheet: collated FC factor v factor
	Media	LPS	316v	PPDB	Mptb Live	Mptb Heat Killed	M.Seg Live	M.Smeg Heat Killed
Hprt	1.01181	-1.22677	1.09364	-1.04724	1.0228	-1.07804	-1.03253	3.1142
TFRC	-1.19567	1.2917	-1.05147	-1.46122	-1.05796	-1.05862	-1.38369	-1.05699
IL6		0.991983	2.30253	2.86484	1.41219	0	0	0
CCR2	1.29699	1.20128	1.41464	-1.20959	-1.01483	1.02812	1.16568	-6.80979
FAS	1.94417	1.00809	1.49205	-1.03216	1.05047	1.02233	1.08401	-7.89173
Irf1	2.73602	1.78172	1.70391	1.41701	1.41318	-1.95905	1.6671	-1.3095
Ido1	4.8569	5.73808	2.51535	1.66422	-1.23875	4.72894	1.12972	-26.2741
TNF	-1.04151	1.11792	1.05335	-1.11304	-1.07814	-1.21015	1.13539	-1.14982
CXCL5	4.85423		0	0	0	0	0	-2017.33
IL1ra	-1.44204	-1.33174	1.31277	1.93028	-1.43345	0	-1.3122	-208.676
IL1b	6.01	-1.55256	2.52583	1.90266	1.27755	0	1.60155	-25.9505
IL10	1.37603	-1.33233	1.38358	1.21859	1.22804	1.88617	1.15792	-26.1366
IFNgra	1.29793	1.12151	1.06085	-1.0123	-1.02377	-1.23568	1.18248	-1.735
Hngcr	1.32113	-1.10105	1.29719	1.10001	1.16593	-1.02348	1.01566	-2.4219
Tlr4	1.12382	1.12695	1.19732	-1.01759	1.09359	-1.00618	-1.02168	-1.41068
NOS2	2.05999	-1.34774	1.98507	2.42652	-1.57014	0	1.06843	-26.9027
Ldlr	1.23622	-1.21274	1.16769	1.05585	-1.04579	1.01718	-1.10072	1.07144
IL12b		5.07226	-1.69243	-7.01161	-1.30836	0	0	0
Itga5	1.36732	1.06468	1.194	-1.04697	-1.04625	-1.13658	-1.00948	-1.02668

## Sheet: FC factor vs media
Location	Sample	Polr2a	Hprt	TFRC	IL6	CCR2	FAS	Irf1	Ido1	TNF	CXCL5	IL1ra	IL1b	IL10	IFNgra	Hngcr	Tlr4	NOS2	Ldlr	IL12b	Itga5
3(1,C1)	media	1695	5607	1854	8.5	423	171	3757	466	1150.5	12	11	152	121	1253.5	993.5	1710.5	36.5	2051	47.5	1721
	Average	1695	5607	1854	8.5	423	171	3757	466	1150.5	12	11	152	121	1253.5	993.5	1710.5	36.5	2051	47.5	1721
	Background average	27.75	11	20.5	8.5	12	14	15.0882	10.75	15.5	8.5	9.5	35	26.25	15.0882	9.5	7.25	11.25	12.5	32	12.5
	subtract background	1667.25	5596	1833.5	0	411	157	3741.91	455.25	1135	3.5	1.5	117	94.75	1238.41	984	1703.25	25.25	2038.5	15.5	1708.5
			3.35643	1.09988	0.003	0.246551	0.0941812	2.2447	0.273095	0.680864	0.00209958	0.00089982	0.070186	0.0568386	0.742898	0.590282	1.02175	0.015147	1.22286	0.00929814	1.0249
4(1,D1)	LPS	2289	6893	5753	1970	583	1299	6198	1952.5	6619	21	364.5	20442	115	1087	1333	2215	1491	3256.5	171.5	7380.5
5(1,E1)	LPS	1252.5	3672	3456	1305	326	824	2201	400	3577	10	261	13943	57	551	677	1351.5	1155	1921.5	89	4761
6(1,F1)	LPS	1377	4822	3794	1597.5	353	942	2430	470	3976	10	292	16352.5	65	612	871	1528	1214	2466	90	4741.5
	Average	1639.5	5129	4334.33	1624.17	420.667	1021.67	3609.67	940.833	4724	13.6667	305.833	16912.5	79	750	960.333	1698.17	1286.67	2548	116.833	5627.67
	Background average	27.75	11	20.5	8.5	12	14	15.0882	10.75	15.5	8.5	9.5	35	26.25	15.0882	9.5	7.25	11.25	12.5	32	12.5
	subtract background	1611.75	5118	4313.83	1615.67	408.667	1007.67	3594.58	930.083	4708.5	5.16667	296.333	16877.5	52.75	734.912	950.833	1690.92	1275.42	2535.5	84.8333	5615.17
	normalised against Polr2a		3.17494	2.67608	1.00227	0.253515	0.625103	2.22989	0.576975	2.92091	0.00320513	0.18383	10.4699	0.0327233	0.455901	0.589847	1.04896	0.791201	1.57289	0.0526261	3.48335
FC	Upregulated		1.05716	0.411005	0.00299319	0.972528	0.150665	1.00664	0.473323	0.2331	0.655069	0.00489486	0.00670359	1.73695	1.62952	1.00074	0.97406	0.0191443	0.777457	0.176683	0.294226
	Downregulated			2.43306	334.092	1.02825	6.63724		2.11272	4.29	1.52656	204.296	149.174				1.02663	52.235	1.28624	5.65986	3.39874
7(1,G1)	316v	949	3470.5	2018.5	29.5	190	320	1041.5	126	1385	10	18	658.5	68	431	525	722	276	1290	23	1800
8(1,H1)	316v	1474.5	4745	1715	30.5	206.5	425.5	1188	124.5	1579	8	20	895	88.5	650	678	780	487	1680	33	2572
	Average	1211.75	4107.75	1866.75	30	198.25	372.75	1114.75	125.25	1482	9	19	776.75	78.25	540.5	601.5	751	381.5	1485	28	2186
	Background average	27.75	11	20.5	8.5	12	14	15.0882	10.75	15.5	8.5	9.5	35	26.25	15.0882	9.5	7.25	11.25	12.5	32	12.5
	subtract background	1184	4096.75	1846.25	21.5	186.25	358.75	1099.66	114.5	1466.5	0.5	9.5	741.75	52	525.412	592	743.75	370.25	1472.5	0	2173.5
	normalised against Polr2a		3.46009	1.55933	0.0181588	0.157306	0.302998	0.928768	0.0967061	1.2386	0.000422297	0.00802365	0.626478	0.0439189	0.44376	0.5	0.628167	0.312711	1.24367	0	1.83573
FC	Upregulated		0.970039	0.705353	0.165209	1.56733	0.310831	2.41685	2.82397	0.549705	4.97181	0.112146	0.112033	1.29417	1.6741	1.18056	1.62655	0.0484376	0.983267		0.558305
	Downregulated		1.03089	1.41773	6.05293		3.21719			1.81916		8.91695	8.92597					20.6451	1.01702		1.79114
10(1,B2)	PPDB	1239	4778	1053	274.5	149	363.5	1335	206.5	1955	11	40	3609.5	95	483	725	771	1466	2097	54.5	3331.5
11(1,C2)	PPDB	1360	4701.5	1207.5	303	160	431	1089	96	2112	10.5	43	4146	117	555	814	860.5	1900	2341	59	3541
12(1,D2)	PPDB	1102.5	4151	1467	257	192.5	369.5	877	91	1719.5	6	38	3885.5	141	399.5	716	693	1166	1735	42.5	3009
	Average	1233.83	4543.5	1242.5	278.167	167.167	388	1100.33	131.167	1928.83	9.16667	40.3333	3880.33	117.667	479.167	751.667	774.833	1510.67	2057.67	52	3293.83
	Background average	27.75	11	20.5	8.5	12	14	15.0882	10.75	15.5	8.5	9.5	35	26.25	15.0882	9.5	7.25	11.25	12.5	32	12.5
	subtract background	1206.08	4532.5	1222	269.667	155.167	374	1085.25	120.417	1913.33	0.666667	30.8333	3845.33	91.4167	464.078	742.167	767.583	1499.42	2045.17	20	3281.33
			3.75829	1.01327	0.223604	0.128662	0.310116	0.899872	0.099848	1.58651	0.000552792	0.0255666	3.1885	0.0758015	0.384808	0.615395	0.63647	1.2433	1.69583	0.0165837	2.72084
FC	Upregulated		0.893072	1.08548	0.0134166	1.91626	0.303696	2.49447	2.73511	0.429158	3.79814	0.0351951	0.0220122	0.749835	1.93057	0.959192	1.60533	0.0121829	0.721097	0.560678	0.376683
	Downregulated		1.11973		74.5347		3.29276			2.33015		28.413	45.4293	1.33363		1.04254		82.0822	1.38678	1.78356	2.65475
13(1,E2)	Mptb L	1451	3766.5	1283	7	252	116	1314	59	835	6	16	52	80	820.5	661	1101	18	1499	31.5	1117
14(1,F2)	Mptb L	1283	3740	831	7	225	104.5	1171	55	746.5	8	19.5	56	85.5	728.5	540	968.5	23	1136.5	24	1045
15(1,G2)	Mptb L	1343	3724	760	6	245	113	1189	61.5	827.5	7	11	48	66	770	590.5	968	20.5	1236	24.5	1021
	Average	1359	3743.5	958	6.66667	240.667	111.167	1224.67	58.5	803	7	15.5	52	77.1667	773	597.167	1012.5	20.5	1290.5	26.6667	1061
	Background average	27.75	11	20.5	8.5	12	14	15.0882	10.75	15.5	8.5	9.5	35	26.25	15.0882	9.5	7.25	11.25	12.5	32	12.5
	subtract background	1331.25	3732.5	937.5	0	228.667	97.1667	1209.58	47.75	787.5	0	6	17	50.9167	757.912	587.667	1005.25	9.25	1278	0	1048.5
			2.80428	0.704358	0	0.171801	0.0730028	0.908774	0.0358753	0.59166	0	0.00450789	0.0127724	0.0382544	0.56943	0.441523	0.755259	0.00694966	0.96018	0	0.787754
FC	Upregulated		1.19689	1.56154		1.4351	1.2901	2.47003	7.61236	1.15077		0.19961	5.49515	1.4858	1.30463	1.33692	1.35284	2.17953	1.27357		1.30104
	Downregulated											5.00977
16(1,H2)	Mptb HK	1376	3928.5	877	10	244	112	1146	57	914	9	16	47	84	861	604.5	991	33.5	1353.5	23	1126
18(1,B3)	Mptb HK	1455	4638	1235	9	230	109.5	1271	123	857	10.5	17	63	87.5	786.5	657	1102.5	29.5	1421	40.5	1161
	Average	1415.5	4283.25	1056	9.5	237	110.75	1208.5	90	885.5	9.75	16.5	55	85.75	823.75	630.75	1046.75	31.5	1387.25	31.75	1143.5
	Background average	27.75	11	20.5	8.5	12	14	15.0882	10.75	15.5	8.5	9.5	35	26.25	15.0882	9.5	7.25	11.25	12.5	32	12.5
	subtract background	1387.75	4272.25	1035.5	1	225	96.75	1193.41	79.25	870	1.25	7	20	59.5	808.662	621.25	1039.5	20.25	1374.75	0	1131
			3.07799	0.746037	0.000720461	0.162104	0.0697046	0.859807	0.0570965	0.626801	0.000900576	0.00504323	0.0144092	0.0428674	0.582609	0.447586	0.748919	0.0145893	0.990454	0	0.814841
FC	Upregulated		1.09046	1.4743	4.164	1.52094	1.35115	2.6107	4.78305	1.08625	2.33137	0.178421	4.87091	1.32592	1.27512	1.31881	1.36429	1.03822	1.23464		1.25778
	Downregulated											5.60471
19(1,C3)	MS L	1191	3795	1431	9.5	196	216.5	1100	73	1134	8	11	74	80	758	637	1034	45	1536	32	1269
20(1,D3)	MS L	1053	3360	949	8	185	266.5	1175	51	1109	8.5	22.5	108.5	91	753.5	493	746	47	1259	27	1207
21(1,E3)	MS L	1253	3838	925	7.5	235	257	1125	52	1330.5	9	10.5	110	93	786	601.5	930	56.5	1323	33.5	1284
	Average	1165.67	3664.33	1101.67	8.33333	205.333	246.667	1133.33	58.6667	1191.17	8.5	14.6667	97.5	88	765.833	577.167	903.333	49.5	1372.67	30.8333	1253.33
	Background average	27.75	11	20.5	8.5	12	14	15.0882	10.75	15.5	8.5	9.5	35	26.25	15.0882	9.5	7.25	11.25	12.5	32	12.5
	subtract background	1137.92	3653.33	1081.17	-0.166667	193.333	232.667	1118.25	47.9167	1175.67	0	5.16667	62.5	61.75	750.745	567.667	896.083	38.25	1360.17	-1.16667	1240.83
			3.21031	0.950059	-0.000146456	0.169889	0.204452	0.982641	0.042106	1.0331	0	0.00454013	0.0549209	0.0542619	0.659706	0.498828	0.787419	0.0336116	1.19523	-0.00102519	1.09036
FC	Upregulated		1.04551	1.1577		1.45125	0.460651	2.28435	6.4859	0.65905		0.198193	1.27795	1.04749	1.12611	1.18334	1.29759	0.450647	1.02312		0.939957
	Downregulated						2.17084			1.51734		5.0456						2.21903			1.06388
22(1,F3)	MS HK	1546.5	4720	1432	8.5	222	252	1237	80	1444	7.5	19	106	88.5	887	693	1046.5	92	1681.5	32.5	1662
23(1,G3)	MS HK	977.5	3082	790	6.5	169	93	771	38	699	7	12	51.5	46	552	349	705	22	942.5	30	830.5
24(1,H3)	MS HK	1349.5	4235.5	1452	11	210.5	184	969	61	1241	8	16	92.5	89.5	819	580.5	1013	63	1537.5	30	1294
	Average	1291.17	4012.5	1224.67	8.66667	200.5	176.333	992.333	59.6667	1128	7.5	15.6667	83.3333	74.6667	752.667	540.833	921.5	59	1387.17	30.8333	1262.17
	Background average	27.75	11	20.5	8.5	12	14	15.0882	10.75	15.5	8.5	9.5	35	26.25	15.0882	9.5	7.25	11.25	12.5	32	12.5
	subtract background	1263.42	4001.5	1204.17	0.166667	188.5	162.333	977.245	48.9167	1112.5	0.5	6.16667	48.3333	48.4167	737.578	531.333	914.25	47.75	1374.67	0	1249.67
			3.16825	0.953418	0.000131961	0.149248	0.12853	0.773749	0.0387305	0.880839	0.000395752	0.00488255	0.0382687	0.0383347	0.583989	0.420691	0.723872	0.0378068	1.08841	0	0.989443
FC	Upregulated		1.05939	1.15362	22.734	1.65196	0.732757	2.90107	7.05116	0.772972	5.30529	0.184293	1.83403	1.4827	1.27211	1.40312	1.4115	0.400641	1.12352		1.03583
	Downregulated						1.36471			1.29371		5.42615						2.496			0.965409
		Significant FC
	BOLD	these numbers are the ones that are either up or down regulated. In the FC upregulated line any number below the decimal point is regarded as downregulated but to calculate the downregulated FC you need to divide the number by 1
		using Polr2a as reference gene

## Sheet: collated FC factor v media
Sample	Hprt	TFRC	IL6	CCR2	FAS	Irf1	Ido1	TNF	CXCL5	IL1ra	IL1b	IL10	IFNgra	Hngcr	Tlr4	NOS2	Ldlr	IL12b	Itga5
LPS	1.05716	-2.43306	-334.092	-1.02825	-6.63724	1.00664	-2.11272	-4.29	-1.52656	-204.296	-149.174	1.73695	1.62952	1.00074	-1.02663	-52.235	-1.28624	-5.65986	-3.39874
316v	-1.03089	-1.41773	-6.05293	1.56733	-3.21719	2.41685	2.82397	-1.81916	4.97181	-8.91695	-8.92597	1.29417	1.6741	1.18056	1.62655	-20.6451	-1.01702		-1.79114
PPDB	-1.11973	1.08548	-74.5347	1.91626	-3.29276	2.49447	2.73511	-2.33015	3.79814	-28.413	-45.4293	-1.33363	1.93057	-1.04254	1.60533	-82.0822	-1.38678	-1.78356	-2.65475
Mptb L	1.19689	1.56154		1.4351	1.2901	2.47003	7.61236	1.15077		-5.00977	5.49515	1.4858	1.30463	1.33692	1.35284	2.17953	1.27357		1.30104
Mptb HK	1.09046	1.4743	4.164	1.52094	1.35115	2.6107	4.78305	1.08625	2.33137	-5.60471	4.87091	1.32592	1.27512	1.31881	1.36429	1.03822	1.23464		1.25778
MS L	1.04551	1.1577		1.45125	-2.17084	2.28435	6.4859	-1.51734		-5.0456	1.27795	1.04749	1.12611	1.18334	1.29759	-2.21903	1.02312		-1.06388
MS HK	1.05939	1.15362	22.734	1.65196	-1.36471	2.90107	7.05116	-1.29371	5.30529	-5.42615	1.83403	1.4827	1.27211	1.40312	1.4115	-2.496	1.12352		1.03583

## Sheet: FC factor vs no PS media
Location	Sample	Polr2a	Hprt	TFRC	IL6	CCR2	FAS	Irf1	Ido1	TNF	CXCL5	IL1ra	IL1b	IL10	IFNgra	Hngcr	Tlr4	NOS2	Ldlr	IL12b	Itga5
26(1,B4)	No ps Med	1152.5	3964.5	1624.5	8.5	225.5	69	1038	103	833	11	11	44	80	645	536	1041.5	17	1240	27.5	870
27(1,C4)	No ps Med	1215	3727	1457	8.5	238	71	889	48.5	837.5	7	11	53	68	708.5	516	1075	22.5	1072	27	888
	Average	1183.75	3845.75	1540.75	8.5	231.75	70	963.5	75.75	835.25	9	11	48.5	74	676.75	526	1058.25	19.75	1156	27.25	879
	Background average	27.75	11	20.5	8.5	12	14	15.0882	10.75	15.5	8.5	9.5	35	26.25	15.0882	9.5	7.25	11.25	12.5	32	12.5
	subtract background	1156	3834.75	1520.25	0	219.75	56	948.412	65	819.75	0.5	1.5	13.5	47.75	661.662	516.5	1051	8.5	1143.5	0	866.5
	normalised against Polr2a		3.31726	1.3151	0	0.190095	0.0484429	0.820425	0.0562284	0.709126	0.000432526	0.00129758	0.0116782	0.0413062	0.572372	0.446799	0.90917	0.00735294	0.989187	0	0.749567
28(1,D4)	No ps LPS	850	3510	1959.5	977.5	207	543	1120	99.5	2446.5	11	249	15636	70	365	557.5	828	897	1683	43	2884
29(1,E4)	No ps LPS	794.5	2616	1330.5	564.5	147	411	828	71.5	1825.5	6	178.5	9452.5	42.5	299	477	543	918	1286.5	35	2299
30(1,F4)	No ps LPS	703	2729	1464	772	160	492.5	932	89	1692.5	6	155.5	11834.5	65	302	465	759	634	1388.5	41.5	2265
	Average	782.5	2951.67	1584.67	771.333	171.333	482.167	960	86.6667	1988.17	7.66667	194.333	12307.7	59.1667	322	499.833	710	816.333	1452.67	39.8333	2482.67
	Background average	27.75	11	20.5	8.5	12	14	15.0882	10.75	15.5	8.5	9.5	35	26.25	15.0882	9.5	7.25	11.25	12.5	32	12.5
	subtract background	754.75	2940.67	1564.17	762.833	159.333	468.167	944.912	75.9167	1972.67	0	184.833	12272.7	32.9167	306.912	490.333	702.75	805.083	1440.17	7.83333	2470.17
	normalised against Polr2a		3.89492	2.07174	1.01038	0.211038	0.620088	1.25154	0.100552	2.6128	0	0.244812	16.2552	0.0435982	0.406506	0.649448	0.930795	1.06634	1.90751	0.0103753	3.27174
FC	Upregulated		0.851688	0.634777		0.900765	0.0781226	0.655533	0.559198	0.271404		0.0053003	0.000718429	0.947429	1.40803	0.687968	0.976767	0.00689552	0.518576	0	0.229103
	Downregulated		1.17414	1.57536		1.11017	12.8004	1.52548	1.78828	3.68454		188.669	1391.93	1.05549	0.710213	1.45356	1.02379	145.022	1.92836		4.36484
31(1,G4)	No ps 316v	1396	4123.5	2413	21	173	324	713.5	70	1615.5	9	15	381	72	584	533.5	761	232	1460	23.5	2167
32(1,H4)	No ps 316v	1195	3922	1786	16	133	219	699	49	1397.5	9	19.5	318	61	507	463	584	190	1266	26	1757
	Average	1295.5	4022.75	2099.5	18.5	153	271.5	706.25	59.5	1506.5	9	17.25	349.5	66.5	545.5	498.25	672.5	211	1363	24.75	1962
	Background average	27.75	11	20.5	8.5	12	14	15.0882	10.75	15.5	8.5	9.5	35	26.25	15.0882	9.5	7.25	11.25	12.5	32	12.5
	subtract background	1267.75	4011.75	2079	10	141	257.5	691.162	48.75	1491	0.5	7.75	314.5	40.25	530.412	488.75	665.25	199.75	1350.5	0	1949.5
			3.16384	1.63959	0.00788644	0.111199	0.203076	0.54508	0.0384464	1.17587	0.000394322	0.00611199	0.248028	0.0317429	0.418306	0.38545	0.524645	0.157532	1.06506	0	1.53746
FC	Upregulated		1.04849	0.802088	0	1.70951	0.238546	1.50515	1.46251	0.603066	1.09689	0.2123	0.0470841	1.30127	1.36831	1.15916	1.73292	0.046676	0.928759		0.487536
	Downregulated			1.24675			4.19206			1.65819		4.7103	21.2386					21.4243	1.07671		2.05113
34(1,B5)	No ps ppdb	994	3712	1248	75	142	338	652	69	1638	8	24.5	1749	100	398	522	624.5	515	1417	31	2542
35(1,C5)	No ps ppdb	1256.5	4827.5	1518.5	97	188.5	406	712	80	2065	9.5	26	1871	88	502.5	712	780.5	661.5	1963	26.5	3631.5
36(1,D5)	No ps ppdb	1002.5	3974	1990	101	199	313	695	73.5	1943	6	20	1799	88	380	568.5	670.5	482	1750.5	31	2897
	Average	1084.33	4171.17	1585.5	91	176.5	352.333	686.333	74.1667	1882	7.83333	23.5	1806.33	92	426.833	600.833	691.833	552.833	1710.17	29.5	3023.5
	Background average	27.75	11	20.5	8.5	12	14	15.0882	10.75	15.5	8.5	9.5	35	26.25	15.0882	9.5	7.25	11.25	12.5	32	12.5
	subtract background	1056.58	4160.17	1565	82.5	164.5	338.333	671.245	63.4167	1866.5	0	14	1771.33	65.75	411.745	591.333	684.583	541.583	1697.67	0	3011
			3.93582	1.48061	0.0780511	0.155629	0.320088	0.635047	0.0599968	1.76585	0	0.013245	1.67581	0.0622044	0.389541	0.559445	0.647666	0.512378	1.60612	0	2.84863
FC	Upregulated		0.842837	0.888214		1.22146	0.151342	1.29191	0.937189	0.401579		0.0979671	0.00696868	0.664041	1.46935	0.798647	1.40376	0.0143506	0.615887		0.263133
	Downregulated		1.18647	1.12585			6.60754		1.06702	2.49017		10.2075	143.499	1.50593		1.25212		69.6834	1.62367		3.80036
13(1,E2)	Mptb L	1451	3766.5	1283	7	252	116	1314	59	835	6	16	52	80	820.5	661	1101	18	1499	31.5	1117
14(1,F2)	Mptb L	1283	3740	831	7	225	104.5	1171	55	746.5	8	19.5	56	85.5	728.5	540	968.5	23	1136.5	24	1045
15(1,G2)	Mptb L	1343	3724	760	6	245	113	1189	61.5	827.5	7	11	48	66	770	590.5	968	20.5	1236	24.5	1021
	Average	1359	3743.5	958	6.66667	240.667	111.167	1224.67	58.5	803	7	15.5	52	77.1667	773	597.167	1012.5	20.5	1290.5	26.6667	1061
	Background average	27.75	11	20.5	8.5	12	14	15.0882	10.75	15.5	8.5	9.5	35	26.25	15.0882	9.5	7.25	11.25	12.5	32	12.5
	subtract background	1331.25	3732.5	937.5	0	228.667	97.1667	1209.58	47.75	787.5	0	6	17	50.9167	757.912	587.667	1005.25	9.25	1278	0	1048.5
			2.80428	0.704358	0	0.171801	0.0730028	0.908774	0.0358753	0.59166	0	0.00450789	0.0127724	0.0382544	0.56943	0.441523	0.755259	0.00694966	0.96018	0	0.787754
37(1,E5)	No ps Mptb L	1231.5	3724	1347.5	6	249	89	860.5	55.5	834	5	15	45	70	814	521.5	1023	19	1429	21.5	1105
38(1,F5)	No ps Mptb L	1535	3883.5	920	8	263	149	955	81	905.5	9.5	24	48.5	76	850	550	913	28.5	1320.5	26	1150.5
39(1,G5)	No ps Mptb L	1418	3669.5	850	7.5	239	89	867	78	923	8	16	52.5	60.5	772	510	918	31	1406	27	1162
	Average	1394.83	3759	1039.17	7.16667	250.333	109	894.167	71.5	887.5	7.5	18.3333	48.6667	68.8333	812	527.167	951.333	26.1667	1385.17	24.8333	1139.17
	Background average	27.75	11	20.5	8.5	12	14	15.0882	10.75	15.5	8.5	9.5	35	26.25	15.0882	9.5	7.25	11.25	12.5	32	12.5
	subtract background	1367.08	3748	1018.67	0	238.333	95	879.078	60.75	872	0	8.83333	13.6667	42.5833	796.912	517.667	944.083	14.9167	1372.67		1126.67
			2.74177	0.745184	0	0.174348	0.0694952	0.643071	0.0444404	0.637893	0	0.00646184	0.00999756	0.0311509	0.582964	0.378688	0.690624	0.010912	1.00415		0.824189
FC	Upregulated		1.2099	0.945213		0.985391	1.05047	1.41318	0.807268	0.927523		0.697617	1.27755	1.22804	0.976785	1.16593	1.09359	0.636884	0.956216		0.955792
	Downregulated			1.05796		1.01483			1.23875	1.07814		1.43345			1.02377			1.57014	1.04579		1.04625
40(1,H5)	No ps Mptb hk	740	2348	589	7	129	65	739	23	550	6.5	8	44	50.5	499	334.5	540	17	702	24	668
42(1,B6)	No ps Mptb hk	18.5	10	8	7	6	11	477	7	15	5	6.5	23	18	38	7	5	5	8.5	22	9
	Average	379.25	1179	298.5	7	67.5	38	608	15	282.5	5.75	7.25	33.5	34.25	268.5	170.75	272.5	11	355.25	23	338.5
	Background average	27.75	11	20.5	8.5	12	14	15.0882	10.75	15.5	8.5	9.5	35	26.25	15.0882	9.5	7.25	11.25	12.5	32	12.5
	subtract background	351.5	1168	278	0	55.5	24	592.912	4.25	267	0	0	0	8	253.412	161.25	265.25	0	342.75	0	326
			3.31818	0.789773	0	0.15767	0.0681818	1.68441	0.0120739	0.758523	0	0	0	0.0227273	0.71992	0.458097	0.753551	0	0.973722	0	0.926136
FC	Upregulated		0.999722	1.66516		1.20565	0.710496	0.48707	4.65703	0.934878				1.81747	0.795049	0.975339	1.20651		1.01588		0.809349
	Downregulated		1.00028				1.40747	2.05309		1.06966					1.25778	1.02528					1.23556
43(1,C6)	No ps MS L	1119	3828	1386	8.5	181	198	751	46.5	1001.5	7	15.5	65	83	707	562	1015	29	1448	21	1142.5
44(1,D6)	No ps MS L	1048	3507	1370	7	184	261	620	43	962	6	14	54	76	621	504.5	823	27	1349.5	22	1229
45(1,E6)	No ps MS L	1356	4104	1829	10	172.5	232	702.5	71	1214	8	19.5	104	81	637	652	952	86	1767	22	1453.5
	Average	1174.33	3813	1528.33	8.5	179.167	230.333	691.167	53.5	1059.17	7	16.3333	74.3333	80	655	572.833	930	47.3333	1521.5	21.6667	1275
	Background average	27.75	11	20.5	8.5	12	14	15.0882	10.75	15.5	8.5	9.5	35	26.25	15.0882	9.5	7.25	11.25	12.5	32	12.5
	subtract background	1146.58	3802	1507.83	0	167.167	216.333	676.078	42.75	1043.67	0	6.83333	39.3333	53.75	639.912	563.333	922.75	36.0833	1509	0	1262.5
			3.31473	1.31459	0	0.145743	0.188608	0.589432	0.0372711	0.90991	0	0.00595757	0.0342924	0.0468614	0.5579	0.491136	0.80449	0.0314589	1.31561	0	1.1007
FC	Upregulated		1.00076	1.00039		1.30432	0.256844	1.39189	1.50863	0.779337		0.217803	0.340548	0.881456	1.02594	0.909726	1.13012	0.233732	0.751887		0.680993
	Downregulated						3.89341			1.28314		4.5913	2.93644	1.13449		1.09923		4.27841	1.32999		1.46844
46(1,F6)	No ps MS hk	961	961	961	961	961	961	961	961	961	961	961	961	961	961	961	961	961	961	961	961
47(1,G6)	No ps MS hk	1171	1171	1171	1171	1171	1171	1171	1171	1171	1171	1171	1171	1171	1171	1171	1171	1171	1171	1171	1171
48(1,H6)	No ps MS hk	919.5	919.5	919.5	919.5	919.5	919.5	919.5	919.5	919.5	919.5	919.5	919.5	919.5	919.5	919.5	919.5	919.5	919.5	919.5	919.5
	Average	1017.17	1017.17	1017.17	1017.17	1017.17	1017.17	1017.17	1017.17	1017.17	1017.17	1017.17	1017.17	1017.17	1017.17	1017.17	1017.17	1017.17	1017.17	1017.17	1017.17
	Background average	27.75	11	20.5	8.5	12	14	15.0882	10.75	15.5	8.5	9.5	35	26.25	15.0882	9.5	7.25	11.25	12.5	32	12.5
	subtract background	989.417	1006.17	996.667	1008.67	1005.17	1003.17	1002.08	1006.42	1001.67	1008.67	1007.67	982.167	990.917	1002.08	1007.67	1009.92	1005.92	1004.67	985.167	1004.67
			1.01736	1.00775	1.01989	1.01635	1.01432	1.01322	1.01761	1.01281	1.01989	1.01887	0.993091	1.00194	1.01322	1.01887	1.02115	1.0171	1.01584	0.996124	1.01584
FC	Upregulated		3.26066	1.30498		0.187038	0.0477588	0.809718	0.0552553	0.700159	0.000424093	0.00127354	0.0117595	0.0412263	0.564902	0.438523	0.890339	0.00722929	0.973762		0.737879
	Downregulated					5.34651	20.9386	1.235	18.0978	1.42825	2357.98	785.212	85.038	24.2563	1.77022	2.28038	1.12317	138.326	1.02695		1.35524
		minus numbers_ I would not use this data
		Significant FC
	BOLD	these numbers are the ones that are either up or down regulated. In the FC upregulated line any number below the decimal point is regarded as downregulated but to calculate the downregulated FC you need to divide the number by 1
		using Polr2a as reference gene

## Sheet: collated FC NO ps
Factor VS no ps media	Hprt	TFRC	IL6	CCR2	FAS	Irf1	Ido1	TNF	CXCL5	IL1ra	IL1b	IL10	IFNgra	Hngcr	Tlr4	NOS2	Ldlr	IL12b	Itga5
No ps LPS	-1.17414	-1.57536		-1.11017	-12.8004	-1.52548	-1.78828	-3.68454		-188.669	-1391.93	-1.05549	1.40803	-1.45356	-1.02379	-145.022	-1.92836		-4.36484
No ps 316v	1.04849	-1.24675		1.70951	-4.19206	1.50515	1.46251	-1.65819	1.09689	-4.7103	-21.2386	1.30127	1.36831	1.15916	1.73292	-21.4243	-1.07671		-2.05113
No ps ppdb	-1.18647	-1.12585		1.22146	-6.60754	1.29191	-1.06702	-2.49017		-10.2075	-143.499	-1.50593	1.46935	-1.25212	1.40376	-69.6834	-1.62367		-3.80036
No ps Mptb L	1.2099	-1.05796		-1.01483	1.05047	1.41318	-1.23875	-1.07814		-1.43345	1.27755	1.22804	-1.02377	1.16593	1.09359	-1.57014	-1.04579		-1.04625
No ps Mptb hk	-1.00028	1.66516		1.20565	-1.40747	-2.05309	4.65703	-1.06966				1.81747	-1.25778	-1.02528	1.20651		1.01588		-1.23556
No ps MS L	1.00076	1.00039		1.30432	-3.89341	1.39189	1.50863	-1.28314		-4.5913	-2.93644	-1.13449	1.02594	-1.09923	1.13012	-4.27841	-1.32999		-1.46844
No ps MS hk	3.26066	1.30498		-5.34651	-20.9386	-1.235	-18.0978	-1.42825	-2357.98	-785.212	-85.038	-24.2563	-1.77022	-2.28038	-1.12317	-138.326	-1.02695		-1.35524

## Sheet: All FCs
Factor VS no ps media	Hprt	TFRC	IL6	CCR2	FAS	Irf1	Ido1	TNF	CXCL5	IL1ra	IL1b	IL10	IFNgra	Hngcr	Tlr4	NOS2	Ldlr	IL12b	Itga5
No ps LPS	-1.17414	-1.57536		-1.11017	-12.8004	-1.52548	-1.78828	-3.68454		-188.669	-1391.93	-1.05549	1.40803	-1.45356	-1.02379	-145.022	-1.92836		-4.36484
No ps 316v	1.04849	-1.24675		1.70951	-4.19206	1.50515	1.46251	-1.65819	1.09689	-4.7103	-21.2386	1.30127	1.36831	1.15916	1.73292	-21.4243	-1.07671		-2.05113
No ps ppdb	-1.18647	-1.12585		1.22146	-6.60754	1.29191	-1.06702	-2.49017		-10.2075	-143.499	-1.50593	1.46935	-1.25212	1.40376	-69.6834	-1.62367		-3.80036
No ps Mptb L	1.2099	-1.05796		-1.01483	1.05047	1.41318	-1.23875	-1.07814		-1.43345	1.27755	1.22804	-1.02377	1.16593	1.09359	-1.57014	-1.04579		-1.04625
No ps Mptb hk	-1.00028	1.66516		1.20565	-1.40747	-2.05309	4.65703	-1.06966				1.81747	-1.25778	-1.02528	1.20651		1.01588		-1.23556
No ps MS L	1.00076	1.00039		1.30432	-3.89341	1.39189	1.50863	-1.28314		-4.5913	-2.93644	-1.13449	1.02594	-1.09923	1.13012	-4.27841	-1.32999		-1.46844
No ps MS hk	3.26066	1.30498		-5.34651	-20.9386	-1.235	-18.0978	-1.42825	-2357.98	-785.212	-85.038	-24.2563	-1.77022	-2.28038	-1.12317	-138.326	-1.02695		-1.35524
Shyamalas	Hprt	TFRC	IL6	CCR2	FAS	Irf1	Ido1	TNF	CXCL5	IL1ra	IL1b	IL10	IFNgra	Hngcr	Tlr4	NOS2	Ldlr	IL12b	Itga5
No ps LPS	1.18629	1.59051	-137.754	1.09857	16.8669	1.54443	1.8452	3.75454	1.86489	-33.6399	-876.855	0.482178	0.705127	1.4715	1.04058	-433.065	1.95625	1.02709	4.46115
No ps 316v	0.954781	1.23874	-0.139688	0.561606	5.21666	0.661682	0.618101	1.66912	0.921574	0.179337	-11.7209	0.572539	0.726825	0.859474	0.57092	-60.4904	1.07412	0.975112	2.05859
No ps ppdb	1.18877	1.14444	-9.59882	0.810141	8.46994	0.777338	1.05372	2.53504	1.29845	-0.598681	-88.878	2.04075	0.673924	1.25436	0.713378	-205.045	1.63105	1.03538	3.83721
No ps Mptb L	0.828275	0.575137	0.990743	0.924503	1.59752	0.781751	0.755595	0.90122	1.03491	0.104456	0.845174	0.635447	1.0265	0.849387	0.766507	-0.973041	1.02231	0.910053	1.10641
No ps Mptb hk	0.548283	0.635147	-16.9546	1.73766	6.89654	-6.67729	4.03859	0.834582	-21.9233	-22.6722	-32.1222	24.1832	0.347589	0.872573	0.553526	-92.734	0.713733	-16.5181	0.905739
No ps MS L	1.00442	0.995382	1.03678	0.765834	4.93756	0.719678	0.568645	1.28985	1.29638	0.37318	-0.0924762	1.28821	0.988561	1.1012	0.891952	-7.90814	1.33033	1.17664	1.47998
No ps MS hk	1.04206	0.901289	1.16263	0.91566	3.12	0.860592	0.655167	1.28395	1.22943	0.986638	0.61229	0.826499	0.981512	1.06621	0.912473	-5.70239	1.20152	1.24549	1.44573
	Hprt	TFRC	IL6	CCR2	FAS	Irf1	Ido1	TNF	CXCL5	IL1ra	IL1b	IL10	IFNgra	Hngcr	Tlr4	NOS2	Ldlr	IL12b	Itga5
Factor VS ps media	1.05716	-2.43306	-334.092	-1.02825	-6.63724	1.00664	-2.11272	-4.29	-1.52656	-204.296	-149.174	1.73695	1.62952	1.00074	-1.02663	-52.235	-1.28624	-5.65986	-3.39874
316v	-1.03089	-1.41773	-6.05293	1.56733	-3.21719	2.41685	2.82397	-1.81916	4.97181	-8.91695	-8.92597	1.29417	1.6741	1.18056	1.62655	-20.6451	-1.01702		-1.79114
PPDB	-1.11973	1.08548	-74.5347	1.91626	-3.29276	2.49447	2.73511	-2.33015	3.79814	-28.413	-45.4293	-1.33363	1.93057	-1.04254	1.60533	-82.0822	-1.38678	-1.78356	-2.65475
Mptb L	1.19689	1.56154		1.4351	1.2901	2.47003	7.61236	1.15077		-5.00977	5.49515	1.4858	1.30463	1.33692	1.35284	2.17953	1.27357		1.30104
Mptb HK	1.09046	1.4743	4.164	1.52094	1.35115	2.6107	4.78305	1.08625	2.33137	-5.60471	4.87091	1.32592	1.27512	1.31881	1.36429	1.03822	1.23464		1.25778
MS L	1.04551	1.1577		1.45125	-2.17084	2.28435	6.4859	-1.51734		-5.0456	1.27795	1.04749	1.12611	1.18334	1.29759	-2.21903	1.02312		-1.06388
MS HK	1.05939	1.15362	22.734	1.65196	-1.36471	2.90107	7.05116	-1.29371	5.30529	-5.42615	1.83403	1.4827	1.27211	1.40312	1.4115	-2.496	1.12352		1.03583
Shyamalas	Hprt	TFRC	IL6	CCR2	FAS	Irf1	Ido1	TNF	CXCL5	IL1ra	IL1b	IL10	IFNgra	Hngcr	Tlr4	NOS2	Ldlr	IL12b	Itga5
Media	1.00351	0.829981	0.687639	1.32177	2.34279	2.73344	5.55689	0.957254	0.432771	0.687639	-2.60751	2.17405	1.30006	1.32098	1.11785	-3.40636	1.22926	0.308794	1.36601
LPS	0.95817	2.06411	-139.107	1.36057	17.2415	2.5621	10.3858	4.15768	0.442464	-26.4675	-574.035	0.714627	0.784778	1.32067	1.16975	-333.12	1.61759	-0.907098	4.76213
316v Ag	1.05873	1.27328	-1.55869	0.853774	8.15115	1.17336	1.94244	1.82687	1.00589	0.0292044	-32.3243	1.11139	0.77409	1.14535	0.719304	-121.878	1.28428	1.03913	2.49675
PPDB	1.13409	0.778397	-29.4465	0.671309	8.22443	1.09357	1.91165	2.25875	0.972464	-2.55019	-169.601	2.94656	0.66347	1.38655	0.697271	-498.783	1.71077	0.331322	3.67064
Mptb L	0.843249	0.523395	1.05471	0.902986	1.71369	1.10386	0.582304	0.830701	1.08707	0.373729	0.719301	0.989962	0.994572	0.98407	0.827151	0.581173	0.962372	0.885256	1.05071
Mptb hk	0.921557	0.557757	0.730635	0.852147	1.63642	1.04287	1.01876	0.882419	0.759396	0.260774	0.58441	1.27129	1.02021	0.999279	0.819595	-2.65912	0.996526	0.733944	1.08644
MS L	0.967784	0.718683	1.04165	0.885423	5.33923	1.20634	0.685924	1.46603	1.09399	0.499558	-1.31243	1.67612	1.16179	1.11556	0.862933	-9.67606	1.21085	0.928095	1.46659
MS hk	0.955037	0.709452	0.960529	0.786053	3.05571	0.939501	0.598875	1.21838	1.14342	0.465543	-0.373068	0.792456	1.01833	0.921483	0.797024	-10.2877	1.08593	0.861967	1.29949
FC Factor v Factor	Hprt	TFRC	IL6	CCR2	FAS	Irf1	Ido1	TNF	CXCL5	IL1ra	IL1b	IL10	IFNgra	Hngcr	Tlr4	NOS2	Ldlr	IL12b	Itga5
Media	1.01181	-1.19567		1.29699	1.94417	2.73602	4.8569	-1.04151	4.85423	-1.44204	6.01	1.37603	1.29793	1.32113	1.12382	2.05999	1.23622		1.36732
LPS	-1.22677	1.2917	0.991983	1.20128	1.00809	1.78172	5.73808	1.11792		-1.33174	-1.55256	-1.33233	1.12151	-1.10105	1.12695	-1.34774	-1.21274	5.07226	1.06468
316v	1.09364	-1.05147	2.30253	1.41464	1.49205	1.70391	2.51535	1.05335	0	1.31277	2.52583	1.38358	1.06085	1.29719	1.19732	1.98507	1.16769	-1.69243	1.194
PPDB	-1.04724	-1.46122	2.86484	-1.20959	-1.03216	1.41701	1.66422	-1.11304	0	1.93028	1.90266	1.21859	-1.0123	1.10001	-1.01759	2.42652	1.05585	-7.01161	-1.04697
Mptb Live	1.0228	-1.05796	1.41219	-1.01483	1.05047	1.41318	-1.23875	-1.07814	0	-1.43345	1.27755	1.22804	-1.02377	1.16593	1.09359	-1.57014	-1.04579	-1.30836	-1.04625
Mptb Heat Killed	-1.07804	-1.05862	0	1.02812	1.02233	-1.95905	4.72894	-1.21015	0	0	0	1.88617	-1.23568	-1.02348	-1.00618	0	1.01718	0	-1.13658
M.Seg Live	-1.03253	-1.38369	0	1.16568	1.08401	1.6671	1.12972	1.13539	0	-1.3122	1.60155	1.15792	1.18248	1.01566	-1.02168	1.06843	-1.10072	0	-1.00948
M.Smeg Heat Killed	3.1142	-1.05699	0	-6.80979	-7.89173	-1.3095	-26.2741	-1.14982	-2017.33	-208.676	-25.9505	-26.1366	-1.735	-2.4219	-1.41068	-26.9027	1.07144	0	-1.02668
